# Supplementary material for: Dihydromyricetin Alleviates Fermented Rapeseed Meal-Induced Intestinal Injury in Chinese Soft-Shelled Turtle (Pelodiscus sinensis): Insights from Growth, Antioxidant, Inflammatory, Transcriptomic and Metabolomic Assessments
Source: Antioxidants (Basel). 2026 Jul 8;15(7):856. doi: 10.3390/antiox15070856 (PMC13405165; doi:10.3390/antiox15070856)
Supplement: Supplementary file 1 [file antioxidants-15-00856-s001.zip]

Archive with 1 entries (1 files):
- antioxidants-4367536-supplementary.pdf
